# Supplementary material for: Solid-State [2+2] Photoreaction of Isostructural Cd(II) Metal Complexes and Solid-State Fluorescence
Source: Molecules. 2024 Jan 10;29(2):351. doi: 10.3390/molecules29020351 (PMC10820883; doi:10.3390/molecules29020351)
Supplement: Supplementary file 1 [file molecules-29-00351-s001.zip]

Archive with 1 entries (1 files):
- molecules-2733738-supplementary-done.pdf
